# Supplementary material for: Mobility Assessment Using Multi-Positional MRI in Children with Cranio-Vertebral Junction Anomalies
Source: J Clin Med. 2023 Oct 24;12(21):6714. doi: 10.3390/jcm12216714 (PMC10650482; doi:10.3390/jcm12216714)
Supplement: Supplementary file 1 [file jcm-12-06714-s001.zip]

Archive with 1 entries (1 files):
- jcm-2649101-supplementary.docx
